# Supplementary material for: NO● Represses the Oxygenation of Arachidonoyl PE by 15LOX/PEBP1: Mechanism and Role in Ferroptosis
Source: Int J Mol Sci. 2021 May 17;22(10):5253. doi: 10.3390/ijms22105253 (PMC8156958; doi:10.3390/ijms22105253)
Supplement: Supplementary file 1 [file ijms-22-05253-s001.zip]

Archive with 2 entries (2 files):
- 3_IJMS_Supplementary_Material.pdf
- IJMS_Movie1.avi
